# Supplementary material for: Effects of Living Cover on the Soil Microbial Communities and Ecosystem Functions of Hazelnut Orchards
Source: Front Plant Sci. 2021 Mar 25;12:652493. doi: 10.3389/fpls.2021.652493 (PMC8033216; doi:10.3389/fpls.2021.652493)
Supplement: Supplementary file 5 [file Table_1.XLSX]

## Sheet: Sheet1
Table S1 Soil properties of hazelnut orchard soils in no cover treatment and living cover treatment with Vulpia myuros.
Sample ID	SWC %	BD g/cm³	SP %	pH
NA_May	15.44 ± 0.36 e	1.34 ± 0.02 bc	49.60 ± 0.57 bc	5.30 ± 0.10 e
NB_May	16.21 ± 0.69 de	1.37 ± 0.00 a	48.42 ± 0.15 d	5.67 ± 0.12 d
LA_May	17.23 ± 0.36 d	1.33 ± 0.01 bc	49.94 ± 0.29 bc	6.07 ± 0.06 c
LB_May	19.36 ± 0.98 c	1.34 ± 0.01 ab	49.31 ± 0.36 cd	6.23 ± 0.06 b
NA_Jul	17.45 ± 0.95 d	1.32 ± 0.02 c	50.34 ± 0.61 b	5.80 ± 0.10 d
NB_Jul	19.44 ± 0.58 c	1.37 ± 0.01 a	48.47 ± 0.42 d	6.17 ± 0.06 bc
LA_Jul	22.50 ± 1.75 b	1.29 ± 0.02 d	51.51 ± 0.83 a	6.17 ± 0.06 bc
LB_Jul	28.78 ± 0.98 a	1.29 ± 0.02 d	51.32 ± 0.71 a	6.83 ± 0.06 a
These values are the means ± standard deviations (n = 3). The same letter indicates no significant difference (LSD test, P < 0.05). N: no cover; L: living cover; A: 0-20 cm; B: 20-40 cm.
