# Supplementary material for: Effects of Living Cover on the Soil Microbial Communities and Ecosystem Functions of Hazelnut Orchards
Source: Front Plant Sci. 2021 Mar 25;12:652493. doi: 10.3389/fpls.2021.652493 (PMC8033216; doi:10.3389/fpls.2021.652493)
Supplement: Supplementary file 6 [file Table_2.XLSX]

## Sheet: Sheet1
Table S2 Soil nutrients of hazelnut orchard soils in no cover treatment and living cover treatment with Vulpia myuros.
Sample ID	TOC g/kg	TP g/kg	TN g/kg	C/N	AP mg/kg	AK mg/kg
NA_May	11.93 ± 0.74 c	0.77 ± 0.02 de	0.72 ± 0.01 b	16.67 ± 0.95 c	9.45 ± 0.33 d	135.19 ± 4.42 c
NB_May	9.31 ± 0.88 de	0.74 ± 0.01 e	0.57 ± 0.01 e	16.29 ± 1.30 c	6.77 ± 0.16 f	118.56 ± 10.68 d
LA_May	14.08 ± 0.59 a	0.89 ± 0.04 a	0.79 ± 0.01 a	17.93 ± 0.87 bc	10.14 ± 0.23 bc	158.61 ± 3.83 ab
LB_May	12.37 ± 0.33 bc	0.82 ± 0.03 bc	0.62 ± 0.02 d	20.06 ± 0.63 a	8.15 ± 0.34 e	130.73 ± 7.95 c
NA_Jul	11.39 ± 0.89 c	0.80 ± 0.03 cd	0.60 ± 0.01 d	18.81 ± 1.57 ab	10.59 ± 0.13 b	154.79 ± 3.29 b
NB_Jul	8.84 ± 0.30 e	0.76 ± 0.02 e	0.55 ± 0.02 e	16.02 ± 0.87 c	8.09 ± 0.27 e	111.16 ± 5.59 d
LA_Jul	13.35 ± 0.51 ab	0.90 ± 0.02 a	0.68 ± 0.02 c	19.59 ± 0.36 ab	11.98 ± 0.54 a	169.98 ± 4.57 a
LB_Jul	10.15 ± 0.39 d	0.85 ± 0.02 b	0.61 ± 0.03 d	16.77 ± 1.22 c	9.75 ± 0.57 cd	151.60 ± 11.01 b
These values are the means ± standard deviations (n = 3). The same letter indicates no significant difference (LSD test, P < 0.05). N: no cover; L: living cover; A: 0-20 cm; B: 20-40 cm.
