# Supplementary material for: Effects of Living Cover on the Soil Microbial Communities and Ecosystem Functions of Hazelnut Orchards
Source: Front Plant Sci. 2021 Mar 25;12:652493. doi: 10.3389/fpls.2021.652493 (PMC8033216; doi:10.3389/fpls.2021.652493)
Supplement: Supplementary file 7 [file Table_3.XLSX]

## Sheet: Sheet1
Table S3 Soil enzyme activities of hazelnut orchard soils in no cover treatment and living cover treatment with Vulpia myuros.
Sample ID	URE (IU/g)	CAT (IU/g)	ALP (IU/g)	INV (IU/g)	DHA (IU/g)
NA_May	9.44 ± 0.07 c	167.00 ± 2.02 c	0.75 ± 0.02 b	0.53 ± 0.02 e	0.35 ± 0.04 c
NB_May	7.90 ± 0.17 f	128.33 ± 3.84 g	0.60 ± 0.02 d	0.46 ± 0.03 f	0.23 ± 0.03 d
LA_May	11.60 ± 0.13 b	187.50 ± 2.78 b	0.79 ± 0.01 a	0.80 ± 0.03 b	0.48 ± 0.04 b
LB_May	8.37 ± 0.10 d	166.87 ± 1.28 c	0.73 ± 0.01 b	0.70 ± 0.02 c	0.08 ± 0.05 e
NA_Jul	8.28 ± 0.04 de	145.81 ± 2.35 e	0.68 ± 0.02 c	0.70 ± 0.01 c	0.22 ± 0.02 d
NB_Jul	7.36 ± 0.17 g	136.66 ± 1.50 f	0.48 ± 0.02 f	0.64 ± 0.01 d	0.13 ± 0.04 de
LA_Jul	12.35 ± 0.20 a	194.48 ± 2.84 a	0.76 ± 0.01 ab	0.85 ± 0.04 a	0.58 ± 0.11 a
LB_Jul	8.11 ± 0.15 ef	151.76 ± 1.38 d	0.56 ± 0.03 e	0.72 ± 0.02 c	0.38 ± 0.09 c
These values are the means ± standard deviations (n = 3). The same letter indicates no significant difference (LSD test, P < 0.05). N: no cover; L: living cover; A: 0-20 cm; B: 20-40 cm.
