# Supplementary material for: Effects of Living Cover on the Soil Microbial Communities and Ecosystem Functions of Hazelnut Orchards
Source: Front Plant Sci. 2021 Mar 25;12:652493. doi: 10.3389/fpls.2021.652493 (PMC8033216; doi:10.3389/fpls.2021.652493)
Supplement: Supplementary file 8 [file Table_4.xlsx]

## Sheet: Sheet1
Table S4 Fungal community diversities indexes of the no cover treatment and living cover treatment with Vulpia myuros.
Season	Soil	Shannon index (H')	Richness index (S)	Evenness index (E')
Spring	NA_May	2.60 ± 0.19 b	136.7 ± 8.5 c	0.53 ± 0.03 c
	NB_May	2.65 ± 0.19 b	135.7 ± 16.2 c	0.54 ± 0.04 bc
	LA_May	3.22 ± 0.11 a	189.7 ± 6.4 a	0.61 ± 0.02 ab
	LB_May	3.23 ± 0.40 a	188.7 ± 18.9 a	0.62 ± 0.07 ab
Summer	NA_Jul	2.83 ± 0.29 ab	115.0 ± 5.6 d	0.60 ± 0.06 abc
	NB_Jul	2.64 ± 0.35 b	124.7 ± 10.8 cd	0.55 ± 0.07 bc
	LA_Jul	3.10 ± 0.30 a	171.0 ± 8.5 ab	0.60 ± 0.06 abc
	LB_Jul	3.25 ± 0.15 a	161.7 ± 13.4 b	0.64 ± 0.02 a
These values are the means ± standard deviations (n = 3). The same letter indicates no significant difference (LSD test, P < 0.05). N: no cover; L: living cover; A: 0-20 cm; B: 20-40 cm.
