# Supplementary material for: Effects of Living Cover on the Soil Microbial Communities and Ecosystem Functions of Hazelnut Orchards
Source: Front Plant Sci. 2021 Mar 25;12:652493. doi: 10.3389/fpls.2021.652493 (PMC8033216; doi:10.3389/fpls.2021.652493)
Supplement: Supplementary file 9 [file Table_5.xlsx]

## Sheet: Sheet1
Table S5 Bacterial community diversities indexes of the no cover treatment and living cover treatment with Vulpia myuros.
Season	Soil	Shannon index (H')	Richness index (S)	Evenness index (E')
Spring	NA_May	4.57 ± 0.22abc	389.3 ± 51.3bc	0.76 ± 0.02abc
	NB_May	4.44 ± 0.20bc	392.7 ± 24.8bc	0.74 ± 0.03bc
	LA_May	4.75 ± 0.09a	436.0 ± 14.7ab	0.78 ± 0.01a
	LB_May	4.59 ± 0.19abc	440.7 ± 33.8a	0.76 ± 0.02abc
Summer	NA_Jul	4.43 ± 0.13bc	390.3 ± 11.9bc	0.74 ± 0.02bc
	NB_Jul	4.32 ± 0.05c	377.3 ± 13.6c	0.73 ± 0.01c
	LA_Jul	4.60 ± 0.12ab	399.7 ± 18.6abc	0.77 ± 0.02ab
	LB_Jul	4.48 ± 0.18abc	397.0 ± 24.5abc	0.75 ± 0.03abc
These values are the means ± standard deviations (n = 3). The same letter indicates no significant difference (LSD test, P < 0.05). N: no cover; L: living cover; A: 0-20 cm; B: 20-40 cm.
