# Supplementary material for: Effects of Living Cover on the Soil Microbial Communities and Ecosystem Functions of Hazelnut Orchards
Source: Front Plant Sci. 2021 Mar 25;12:652493. doi: 10.3389/fpls.2021.652493 (PMC8033216; doi:10.3389/fpls.2021.652493)
Supplement: Supplementary Table 8 — Envfit environmental characteristics. [file Table_8.XLSX]

## Sheet: Sheet1
Envfit environment factor table
	Environmental characteristics	RDA1		RDA2		r²		The value of p
		A	B	A	B	A	B	A	B
fungi	BD	0.9986	-0.5763	0.0533	0.8172	0.0235	0.4584	0.911	0.057
	pH	-0.8998	0.7311	0.4362	-0.6823	0.6421	0.7549	0.015	0.003
	TP	-0.9924	0.4763	0.1228	-0.8793	0.7109	0.7055	0.008	0.006
	TN	-0.8849	0.0691	-0.4659	-0.9976	0.3645	0.5587	0.14	0.029
	C_N	-0.9998	-0.2575	-0.0208	-0.9663	0.0887	0.5038	0.655	0.042
	AP	-0.7815	0.7733	0.6239	-0.6341	0.2498	0.7345	0.292	0.004
	AK	-0.9774	0.5959	0.2112	-0.8031	0.5674	0.3538	0.016	0.149
	INV	-0.9791	0.6158	0.2032	-0.7879	0.5954	0.8718	0.014	0.001
	DHA	-0.8894	0.9623	-0.4571	0.2721	0.5746	0.1737	0.023	0.428
bacteria	BD	-0.7631	-0.5243	0.6462	0.8515	0.6011	0.3967	0.021	0.119
	pH	0.011	0.747	-0.9999	-0.6648	0.5556	0.5577	0.032	0.029
	TP	-0.0799	0.2811	-0.9968	-0.9597	0.6605	0.2178	0.017	0.343
	TN	-0.9345	-0.7457	-0.3559	-0.6663	0.4231	0.2878	0.094	0.241
	C_N	0.7833	-0.9819	-0.6217	-0.1893	0.5535	0.4097	0.03	0.108
	AP	0.7535	0.7763	-0.6575	-0.6304	0.5569	0.47	0.024	0.064
	AK	0.4405	0.3296	-0.8978	-0.9441	0.604	0.1359	0.012	0.526
	INV	0.2013	0.6633	-0.9795	-0.7484	0.5977	0.2667	0.019	0.261
	DHA	-0.1067	0.932	-0.9943	-0.3626	0.3784	0.2705	0.125	0.232
